# Supplementary material for: Defensins of Grasses: A Systematic Review
Source: Biomolecules. 2020 Jul 10;10(7):1029. doi: 10.3390/biom10071029 (PMC7407236; doi:10.3390/biom10071029)
Supplement: Supplementary file 1 [file biomolecules-10-01029-s001.zip]

Archive with 21 entries (21 files):
- Figure S16.jpg
- Figure S17.jpg
- Figure S1.jpg
- Figure S2.jpg
- Figure S3.jpg
- Figure S4.jpg
- Figure S5.jpg
- Figure S6.jpg
- Figure S7.jpg
- Figure S8.jpg
- Figure S9.jpg
- Figure S10.jpg
- Figure S11.jpg
- Figure S12.jpg
- Figure S13.jpg
- Figure S14.jpg
- Figure S15.jpg
- Table S1.docx
- Table S2.docx
- Table S3.docx
- Table S4.docx
